# Supplementary material for: Maternal inheritance of functional centrioles in two parthenogenetic nematodes
Source: Nat Commun. 2024 Jul 18;15:6042. doi: 10.1038/s41467-024-50427-5 (PMC11258339; doi:10.1038/s41467-024-50427-5)
Supplement: Supplementary file 4 — Source Data [file 41467_2024_50427_MOESM4_ESM.xlsx]

## Sheet: Figure 2f
Figure 2f
	L/Ltot centrioles									L/Ltot mitotic spindle																	L/Ltot pH3											L/Ltot pMPM-2
	Gonad_arm_01	Gonad_arm_02	Gonad_arm_03	Gonad_arm_04	Gonad_arm_05	Gonad_arm_06	Gonad_arm_07	Gonad_arm_08		Gonad_arm_01	Gonad_arm_02	Gonad_arm_03	Gonad_arm_04	Gonad_arm_05	Gonad_arm_06	Gonad_arm_07	Gonad_arm_08	Gonad_arm_09	Gonad_arm_10	Gonad_arm_11	Gonad_arm_12	Gonad_arm_13	Gonad_arm_14	Gonad_arm_15	Gonad_arm_16		Gonad_arm_01	Gonad_arm_02	Gonad_arm_03	Gonad_arm_04	Gonad_arm_05	Gonad_arm_06	Gonad_arm_07	Gonad_arm_08	Gonad_arm_09	Gonad_arm_10		Gonad_arm_01	Gonad_arm_02	Gonad_arm_03	Gonad_arm_04	Gonad_arm_05	Gonad_arm_06	Gonad_arm_07	Gonad_arm_08
	0	0	0	0	0	0	0	0		0.441601	0.617046	0.0618309	0.394129	0.301332	0.343262	0.227047	0.596143	0.44704	0.59881	0.19073	0.289168	0.288736	0.341265	0.583292	0.350383		0.318995	0.305567	0.398925	0.533086	0.23918	0.273543	0.298613	0.390016	0.249498	0.894519		0.131413	0.1947	0.380473	0.292121	0.283733	0.397799	0.405018	0.465025
	0.0549078	0.0422943	0.13285	0.0958591	0.097101	0.0364098	0.0222829	0.021285		0.564322	0.472407						0.416569	0.387663			0.177002	0			0.302376				0.465748	0.213969	0.342973		0.430801	0.719071		0.512638		0.266881	0.330861	0.380473	0.329496	0.325285	0.428837	0.547125	0.519653
	0.0579002	0.0452576	0.145209	0.237518	0.169718	0.138027	0.00809717	0.0502491			0.388414						0.26242								0.353347				0.56173									0.37818	0.503134	0.45196	0.379676	0.393399	0.46129	0.573628	0.531253
	0.126302	0.0888989	0.209447	0.308743	0.228852	0.148938	0.0404858	0.0502491			0.344634														0.298033													0.491759	0.503134	0.47141	0.379676	0.446913	0.469717	0.622369	0.551971
	0.176975	0.133685	0.230633	0.30804	0.250124	0.169807	0.103255	0.0626538																														0.499647	0.554081	0.506691	0.387498	0.475574	0.469717	0.622369	0.560819
	0.214776	0.0820519	0.247773	0.343477	0.286105	0.207992	0.133603	0.0791344																														0.517803	0.554081	0.518981	0.414338	0.484046	0.469717	0.63037	0.560819
	0.222228	0.128612	0.251494	0.36776	0.290238	0.234792	0.190283	0.1004																														0.525591	0.569787	0.529961	0.45411	0.491956	0.498247	0.652835	0.571394
	0.233041	0.176204	0.256437	0.411628	0.296643	0.234792	0.198381	0.112332																														0.561904	0.588278	0.560561	0.490412	0.508923	0.504794	0.665682	0.581969
	0.237783	0.174902	0.278738	0.457208	0.311742	0.242087	0.198381	0.13535																														0.586596	0.624077	0.560561	0.4959	0.517395	0.521438	0.665682	0.592759
	0.263812	0.185251	0.297316	0.512098	0.322741	0.288455	0.238898	0.13535																														0.58123	0.624077	0.607592	0.517757	0.532116	0.552499	0.706901	0.592759
	0.276995	0.244831	0.310952	0.526852	0.332375	0.288455	0.228792	0.155433																														0.602675	0.667015	0.607592	0.554974	0.567711	0.560206	0.706901	0.610456
	0.278689	0.256527	0.332002	0.537039	0.344245	0.303552	0.246964	0.191644																														0.640219	0.667015	0.623947	0.576831	0.595762	0.570745	0.721642	0.615878
	0.291534	0.27076	0.341917	0.543275	0.345628	0.321598	0.265198	0.19566																														0.646856	0.691461	0.623947	0.576831	0.595762	0.570745	0.757787	0.63808
	0.306806	0.306724	0.356801	0.560796	0.356646	0.333143	0.265198	0.219151																														0.654946	0.691461	0.646031	0.58869	0.619492	0.584047	0.812888	0.659014
	0.353753	0.370322	0.364298	0.570983	0.38113	0.344466	0.299595	0.222714																														0.664508	0.691461	0.667144	0.58869	0.619492	0.584047	0.824146	0.659014
	0.358919	0.371781	0.371768	0.588548	0.395962	0.358833	0.331984	0.238565																														0.686841	0.743244	0.682652	0.605154	0.635312	0.601133	0.824146	0.659014
	0.366316	0.399124	0.38543	0.623282	0.398481	0.376499	0.331984	0.262607																														0.686841	0.776536	0.682652	0.633413	0.653182	0.623581		0.662467
	0.38235	0.407812	0.412674	0.630527	0.402615	0.382144	0.331984	0.275464																														0.695677	0.776536	0.697821	0.667855	0.672005	0.653527		0.679544
	0.398442	0.422292	0.431117	0.643701	0.405809	0.382144	0.338072	0.279383																														0.72505	0.787366	0.697821	0.667855	0.688411	0.653527		0.707411
	0.418231	0.425188	0.462082	0.664603	0.416578	0.395496	0.342121	0.304901																														0.748774	0.863804	0.713344	0.703463	0.705159	0.653527		0.714532
	0.436157	0.510697	0.476994	0.714838	0.42733	0.415572	0.356275	0.335991																														0.778107	0.876201	0.713344	0.71343	0.747443	0.673213		0.718174
	0.437823	0.53025	0.478216	0.722698	0.435579	0.415572	0.376518	0.339811																														0.805221	0.903399	0.734565	0.741153	0.757892	0.681106		0.727023
	0.445219	0.55041	0.485686	0.732929	0.441984	0.43882	0.384615	0.344872																														0.808973		0.734565	0.762852	0.757892	0.728811		0.73374
	0.458883	0.582826	0.486908	0.738418	0.4516	0.459055	0.410947	0.347412																														0.82594		0.741357	0.780042	0.826616	0.758734		0.73374
	0.467013	0.585924	0.490629	0.74079	0.460968	0.459055	0.412955	0.371571																														0.82594		0.750504	0.813253	0.858841	0.762008		0.73374
	0.483302	0.578224	0.493074	0.794977	0.466468	0.459055	0.433198	0.380471																														0.871997		0.756865	0.841323	0.91365	0.780254		0.784105
	0.531209	0.595824	0.524011	0.821763	0.47195	0.473644	0.439287	0.388131																														0.871997		0.769939	0.85785	0.475574	0.780254		0.799698
	0.535274	0.636996	0.545089	0.845431	0.472873	0.473644	0.439287	0.40473																														0.881458		0.769939	0.875008	0.546105	0.827959		0.817017
	0.543432	0.643551	0.555003	0.847846	0.472873	0.483825	0.457521	0.425207																														0.944098		0.769939			0.853193		0.827403
	0.55958	0.654529	0.563695	0.898257	0.475161	0.483825	0.469667	0.426487																														0.602675		0.78423			0.87787		0.905555
	0.566073	0.668582	0.577331	0.698327	0.485966	0.492674	0.471707	0.441708																														0.7077		0.78423			0.907166
	0.596138	0.674172	0.5848		0.51045	0.517475	0.489941	0.456987																																0.797043			0.469717
	0.616492	0.679695	0.593438		0.515489	0.530574	0.504096	0.462126																																0.797043
	0.620557	0.688383	0.597159		0.52349	0.530574	0.51621	0.473546																																0.814615
	0.68001	0.701268	0.609545		0.52349	0.543831	0.534413	0.479965																																0.814615
	0.717669	0.692109	0.616987		0.52349	0.552934	0.538462	0.501605																																0.831046
	0.721734	0.715973	0.614488		0.52349	0.552934	0.558704	0.534645																																0.831046
	0.751094	0.727848	0.643144		0.52601	0.572312	0.578947	0.55593																																0.870316
	0.784547	0.732428	0.642003		0.534685	0.575167	0.589085	0.56101																																0.874613
	0.792677	0.767089	0.650641		0.534685	0.591722	0.591093	0.56227																																0.92551
	0.81049	0.777079	0.650641		0.5649	0.595877	0.591093	0.57115																																0.943929
	0.801598	0.797239	0.664304		0.568093	0.609261	0.619433	0.57623
	0.843943	0.842878	0.668052		0.576769	0.62236	0.635628	0.600449
	0.862745	0.878101	0.684268		0.619349	0.631304	0.674105	0.610668
	0.910821	0.892221	0.688043		0.631059	0.647986	0.674105	0.623289
	0.514045	0.899203	0.69171		0.717674	0.647986	0.708502	0.62709
		0.900505	0.696762		0.754577	0.675389	0.720679	0.63343
		0.952071	0.713005		0.76336	0.691024	0.724696	0.662788
			0.720529		0.777872	0.691024	0.742931	0.671806
			0.726776		0.801913	0.698382	0.742931	0.664127
			0.739543		0.826237	0.733524	0.748988	0.683226
			0.74435		0.869438	0.753378	0.789474	0.685825
			0.753368		0.926531	0.753727	0.817814	0.709847
			0.767194		0.823504	0.769331	0.876565	0.712387
			0.767194		0.538801	0.8013	0.894768	0.728769
			0.773305			0.848652	0.927126	0.736429
			0.785827			0.848652	0.939271	0.750389
			0.794546			0.854393	0.951417	0.760529
			0.793405			0.863368	0.0323887	0.764467
			0.798512			0.879321		0.79099
			0.83518			0.908595		0.79479
			0.837435			0.936156		0.807431
			0.850391			0.756962		0.825467
			0.848137			0.549604		0.831807
			0.854194			0.549604		0.85581
			0.858024					0.883888
			0.870573					0.89901
			0.896594					0.90281
			0.901537					0.905409
			0.925522					0.92439
			0.416368					0.92693
			0.582301					0.972513
			0.818639					0.976372
			0.846588					0.71347
								0.774549

## Sheet: Figure 4b
Figure 4b
	Transition zone	Centriole diameter (in nm)			Metaphase I	Centriole diameter (in nm)			Metaphase II	Centriole diameter (in nm)			Anaphase II	Centriole diameter (in nm)
	Oocyte_01	0.133971			Oocyte_01	0.1678			Oocyte_01	0.148148			Oocyte_01	0.146485
	Oocyte_02	0.133971			Oocyte_02	0.117914			Oocyte_02	0.132407			Oocyte_02	0.153061
	Oocyte_03	0.14059			Oocyte_03	0.15873			Oocyte_03	0.125			Oocyte_03	0.143764
	Oocyte_04	0.136054			Oocyte_04	0.174641			Oocyte_04	0.127083			Oocyte_04	0.131944
	Oocyte_05	0.133971			Oocyte_05	0.160757			Oocyte_05	0.128935			Oocyte_05	0.13125
	Oocyte_06	0.119617			Oocyte_06	0.141844			Oocyte_06	0.160757			Oocyte_06	0.156028
	Oocyte_07	0.124402			Oocyte_07	0.131915							Oocyte_07	0.131442
	Oocyte_08	0.115741			Oocyte_08	0.131481							Oocyte_08	0.174941
	Oocyte_09	0.125			Oocyte_09	0.137037							Oocyte_09	0.165485
	Oocyte_10	0.115741			Oocyte_10	0.156463							Oocyte_10	0.145154
	Oocyte_11	0.133971

## Sheet: Figure 4c
Figure 4c
		Individual foci	Adjacent double foci	Separated double foci	Total
	Prometaphase I	34	0	0	34
	Metaphase I	35	1	0	36
	Anaphase I	13	7	0	20
	Prometaphase II	23	7	0	30
	Metaphase II	22	19	1	42
	Anaphase II	30	18	8	56
	Telophase II	3	5	5	13
	Pronucleus migration	48	0	0	48
	1-cell Prometaphase	49	5	0	54
	1-cell Anaphase	9	11	22	42
	1-cell Telophase	0	0	38	38
	2-cell Prophase	51	1	0	52
	2-cell Anaphase	23	14	3	40

## Sheet: Figure 6d
Figure 6d
For C. elegans:				For R.diutinus:
	AB area (µm2)	P1 area (µm2)			AB area (µm2)	P1 area (µm2)
	786	542			850	814
	756	547			797	759
	774	525			865	856
	798	510			907	828
	770	497			844	800
	741	552			796	741
	702	469			821	757
	857	529			988	812
	760	532			649	604
	724	558			993	947
	852	575			831	757
	852	639			881	832
	904	601			768	784
	992	680			912	937
	1033	645			955	847
	879	602			929	817
	841	615			699	682
	824	599			982	889
					895	818
					894	838
					852	836
					979	830

## Sheet: Figure 6e
Figure 6e
For C. elegans:		Timing								For R. diutinus:
		(AB_NEBD_onset) - (Zygote_NEBD_onset) (in sec)	(AB_NEBD_onset) - (Zygoye_NEBD_onset) (in min)		(P1_NEBD_onset) - (Zygote_NEBD_onset) (in sec)	(P1_NEBD_onset) - (Zygote_NEBD_onset) (in min)						(AB_NEBD_onset) - (Zygote_NEBD_onset) (in sec)	(AB_NEBD_onset) - (Zygote_NEBD_onset) (in min)		(P1_NEBD_onset) - (ZygoteNEBD_onset) (in sec)	(P1_NEBD_onset) - (Zygote_NEBD_onset) (in min)
	Embryo_01	950	15.8333		1100	18.3333					Embryo_01	975	16.25		1025	17.0833
	Embryo_02	890	14.8333		1025	17.0833					Embryo_02	955	15.9167		975	16.25
	Embryo_03	790	13.1667		905	15.0833					Embryo_03	970	16.1667		1020	17
	Embryo_04	775	12.9167		920	15.3333					Embryo_04	940	15.6667		990	16.5
	Embryo_05	880	14.6667		1005	16.75					Embryo_05	955	15.9167		985	16.4167
	Embryo_06	805	13.4167		905	15.0833					Embryo_06	965	16.0833		1015	16.9167
	Embryo_07	855	14.25		1040	17.3333					Embryo_07	955	15.9167		1005	16.75
	Embryo_08	1235	20.5833		1345	22.4167					Embryo_08	960	16		1010	16.8333
	Embryo_09	1050	17.5		1190	19.8333					Embryo_09	960	16		1000	16.6667
	Embryo_10	925	15.4167		1095	18.25					Embryo_10	1040	17.3333		1105	18.4167
	Embryo_11	1270	21.1667		1375	22.9167					Embryo_11	1055	17.5833		1075	17.9167
	Embryo_12	1000	16.6667		1150	19.1667					Embryo_12	1080	18		1120	18.6667
	Embryo_13	1090	18.1667		1210	20.1667					Embryo_13	1090	18.1667		1140	19
	Embryo_14	1065	17.75		1215	20.25					Embryo_14	1015	16.9167		1055	17.5833
	Embryo_15	1070	17.8333		1225	20.4167					Embryo_15	995	16.5833		1045	17.4167
	Embryo_16	965	16.0833		1110	18.5					Embryo_16	970	16.1667		995	16.5833
	Embryo_17	940	15.6667		1055	17.5833					Embryo_17	990	16.5		1015	16.9167
	Embryo_18	970	16.1667		1110	18.5					Embryo_18	925	15.4167		995	16.5833
											Embryo_19	965	16.0833		1000	16.6667
											Embryo_20	995	16.5833		1030	17.1667
											Embryo_21	970	16.1667		1010	16.8333
											Embryo_22	1000	16.6667		1050	17.5

## Sheet: Figure 6g
Figure 6g
Anterior/Posterior actin signal ratio
	For C. elegans:					For R. diutinus:
		Meiosis	1-cell Pronuclei migration				Prometaphase I	Metaphase I	Anaphase I	Metaphase II	Anaphase II	1-cell Pronucleus migration
		1.00032	1.04208				1.16084	1.01235	0.985837	1.03497	0.973039	1.12125
		1.11285	0.992415				0.946102	1.01451	1.00547	1.05403	0.999131	1.24156
		0.949464	0.961807				1.03157	1.04363	0.985857	1.06428	1.00054	1.38274
		0.989195	1.11202				1.08981	1.01986	1.12363	1.03071	0.986478	1.01346
		1.01893	1.07286				0.941039	1.01557	0.988179	0.990137	0.970818	1.16899
		0.947169	1.09432				1.043	0.950935	1.04832	1.05501	0.982666	1.08324
		0.976945	1.26544				1.04509	0.990474	1.00772	1.04519	0.940814	1.22885
		0.931137	1.05802				0.99173	1.04196	1.08542	1.05038	0.91784	1.20473
		1.01434	1.22815				1.01252	1.01938		0.949009	0.93603	1.5664
		1.01684	1.09936				1.12475	1.05373			1.09244	1.26538
		0.972643										1.19019
												1.06865
												1.03868
												1.02467
												0.929577
												1.42036

## Sheet: Supplementary Figure 9d
Supplementary Figure 9d
		Meiosis stage	Chromosome set distance (in µm)
	Oocyte_01	Anaphase I	3.60284
	Oocyte_02	Anaphase I	3.2895
	Oocyte_03	Anaphase I	3.55466
	Oocyte_04	Anaphase I	3.98965
	Oocyte_05	Anaphase I	3.50738
	Oocyte_06	Anaphase I	3.21339
	Oocyte_07	Anaphase I	2.77356
	Oocyte_08	Anaphase I	3.6318
	Oocyte_09	Anaphase I	2.15011
	Oocyte_10	Anaphase I	4.04415
	Oocyte_11	Anaphase I	4.90213
	Oocyte_12	Anaphase I	3.04453
	Oocyte_01	Anaphase II	3.16347
	Oocyte_02	Anaphase II	2.82445
	Oocyte_03	Anaphase II	3.34458
	Oocyte_04	Anaphase II	3.41031
	Oocyte_05	Anaphase II	4.61568
	Oocyte_06	Anaphase II	2.72171
	Oocyte_07	Anaphase II	3.477
	Oocyte_08	Anaphase II	2.36502
	Oocyte_09	Anaphase II	3.04214
	Oocyte_10	Anaphase II	3.41373
	Oocyte_11	Anaphase II	4.25371
	Oocyte_12	Anaphase II	4.84227
	Oocyte_13	Anaphase II	5.47695
	Oocyte_14	Anaphase II	4.17625
	Oocyte_15	Anaphase II	3.81421

## Sheet: Supplementary Figure 9e
Supplementary Figure 9e
		Meiosis stage	Actin_cytokinetic_ring?
	Oocyte_01	Anaphase I	No_ring
	Oocyte_02	Anaphase I	No_ring
	Oocyte_03	Anaphase I	No_ring
	Oocyte_04	Anaphase I	No_ring
	Oocyte_05	Anaphase I	No_ring
	Oocyte_06	Anaphase I	No_ring
	Oocyte_07	Anaphase I	No_ring
	Oocyte_08	Anaphase I	No_ring
	Oocyte_09	Anaphase I	No_ring
	Oocyte_10	Anaphase I	No_ring
	Oocyte_11	Anaphase I	No_ring
	Oocyte_12	Anaphase I	No_ring
	Oocyte_01	Anaphase II	Ring
	Oocyte_02	Anaphase II	Ring
	Oocyte_03	Anaphase II	Ring
	Oocyte_04	Anaphase II	No_ring
	Oocyte_05	Anaphase II	Ring
	Oocyte_06	Anaphase II	No_ring
	Oocyte_07	Anaphase II	Ring
	Oocyte_08	Anaphase II	Ring
	Oocyte_09	Anaphase II	Ring
	Oocyte_10	Anaphase II	Ring
	Oocyte_11	Anaphase II	Ring
	Oocyte_12	Anaphase II	Ring
	Oocyte_13	Anaphase II	Ring
	Oocyte_14	Anaphase II	Ring
	Oocyte_15	Anaphase II	Ring

## Sheet: Supplementary Figure 10c
Supplementary Figure 10c
Centrosomal RdiAIR-1 signal (arb. units)
		Prometaphase I			Pronucleus migration			1-cell Anaphase
	Centrosome_01	88.295		Centrosome_01	32.083		Centrosome_01	116.393
	Centrosome_02	49.021		Centrosome_02	3.5		Centrosome_02	202.27
	Centrosome_03	74.108		Centrosome_03	56.382		Centrosome_03	192.593
	Centrosome_04	87.967		Centrosome_04	26.64		Centrosome_04	320.694
	Centrosome_05	103.291		Centrosome_05	13.268		Centrosome_05	208.818
	Centrosome_06	40.043		Centrosome_06	41.858		Centrosome_06	127.058
	Centrosome_07	0.554		Centrosome_07	15.11		Centrosome_07	278.935
	Centrosome_08	13.914		Centrosome_08	11.273		Centrosome_08	120.227
	Centrosome_09	48.037		Centrosome_09	6.69		Centrosome_09	61.708
	Centrosome_10	10.923		Centrosome_10	4.495		Centrosome_10	364.342
	Centrosome_11	36.177		Centrosome_11	8.541		Centrosome_11	79.089
	Centrosome_12	70.894		Centrosome_12	33.462		Centrosome_12	121.576
	Centrosome_13	109.651		Centrosome_13	12.209		Centrosome_13	293.209
	Centrosome_14	54.506		Centrosome_14	41.152		Centrosome_14	299.248
	Centrosome_15	67.414		Centrosome_15	1.939		Centrosome_15	458.399
	Centrosome_16	53.599		Centrosome_16	47.911		Centrosome_16	176.993
	Centrosome_17	110.406		Centrosome_17	33.579		Centrosome_17	168.884
	Centrosome_18	103.55		Centrosome_18	36.329		Centrosome_18	375.492
	Centrosome_19	8.19		Centrosome_19	53.579		Centrosome_19	84.717
	Centrosome_20	49.616		Centrosome_20	54.989		Centrosome_20	65.581
	Centrosome_21	112.766		Centrosome_21	24.834		Centrosome_21	490.386
	Centrosome_22	31		Centrosome_22	14.376		Centrosome_22	97.666
	Centrosome_23	22.645		Centrosome_23	3.591
	Centrosome_24	43.235		Centrosome_24	13.948
				Centrosome_25	86.529
				Centrosome_26	42.236
				Centrosome_27	48.122
				Centrosome_28	19.469
				Centrosome_29	60.691
				Centrosome_30	20.078
				Centrosome_31	45.147
				Centrosome_32	47.848
				Centrosome_33	49.938
				Centrosome_34	27.886
